# Supplementary material for: Post-Progression Analysis of EGFR-Mutant NSCLC Following Osimertinib Therapy in Real-World Settings
Source: Cancers (Basel). 2024 Jul 19;16(14):2589. doi: 10.3390/cancers16142589 (PMC11274531; doi:10.3390/cancers16142589)
Supplement: Supplementary file 1 [file cancers-16-02589-s001.zip]

Archive with 4 entries (4 files):
- __MACOSX/._Suppl Fig 1 egfr.tiff
- __MACOSX/._Suppl Fig 2 egfr.tiff
- Figure S1 egfr.tiff
- Figure S2 egfr.tiff
